# Supplementary material for: Integration of Physiological, Transcriptomic, and Metabolomic Analyses Reveal Molecular Mechanisms of Salt Stress in Maclura tricuspidata
Source: Plants (Basel). 2024 Jan 29;13(3):397. doi: 10.3390/plants13030397 (PMC10857159; doi:10.3390/plants13030397)
Supplement: Supplementary file 1 [file plants-13-00397-s001.zip]

Archive with 6 entries (5 files):
- plants-2816475-supplementary/
- plants-2816475-supplementary/Supplementary Figure S1.tif
- plants-2816475-supplementary/Supplementary Table S1.xlsx
- plants-2816475-supplementary/Supplementary Table S2.xlsx
- plants-2816475-supplementary/Supplementary Table S3.xlsx
- plants-2816475-supplementary/Supplementary Table S4.xlsx
