# Supplementary material for: Integration of Physiological, Transcriptomic, and Metabolomic Analyses Reveal Molecular Mechanisms of Salt Stress in Maclura tricuspidata
Source: Plants (Basel). 2024 Jan 29;13(3):397. doi: 10.3390/plants13030397 (PMC10857159; doi:10.3390/plants13030397)
Supplement: Supplementary file 1 [file plants-13-00397-s001.zip › plants-2816475-supplementary/Supplementary Table S1.xlsx]

## Sheet: Sheet3
	Summary of the RNA sequencing data
	Sample	Raw data(Gb)	Clean data(Gb)	Q20(%)	Q30(%)	GC content(%)
	ck2-1	6.62565	6.57537	97.41	92.86	45.8
	ck2-2	6.38247	6.33761	97.39	92.71	45.67
	ck2-3	6.15392	6.10159	97.42	92.82	45.65
	m2-1	6.4077	6.36508	97.41	92.74	45.56
	m2-2	6.40909	6.36882	97.4	92.73	45.43
	m2-3	6.49144	6.44803	97.64	93.27	45.54
	h2-1	6.31839	6.27451	97.49	92.94	45.75
	h2-2	5.47522	5.42734	97.55	93.08	45.78
	h2-3	5.45429	5.41518	97.1	92.09	45.59
	ck24-1	6.48128	6.43825	96.93	91.71	45.25
	ck24-2	6.27478	6.22219	97.47	92.86	45.38
	ck24-3	5.84457	5.79897	97.62	93.29	45.48
	m24-1	6.37247	6.32222	97.49	92.94	45.48
	m24-2	6.43748	6.3876	97.43	92.8	45.44
	m24-3	5.74322	5.69905	97.54	93.11	45.31
	h24-1	5.62777	5.57626	97.42	92.94	45.3
	h24-2	5.58327	5.53211	97.78	93.72	45.37
	h24-3	5.70668	5.66321	97.48	93.12	45.01
	ck48-1	5.62437	5.58069	97.26	92.51	45.69
	ck48-2	6.64627	6.59702	97.39	92.83	45.68
	ck48-3	5.84189	5.80173	97.64	93.36	45.45
	m48-1	6.16013	6.11815	97.66	93.48	45.41
	m48-2	5.85344	5.80808	97.75	93.69	45.59
	m48-3	6.45514	6.40942	97.49	93.07	45.61
	h48-1	6.62855	6.58023	97.61	93.37	45.69
	h48-2	6.34267	6.29184	97.48	93.09	45.49
	h48-3	5.44777	5.39861	97.36	92.71	45.54
