# Supplementary material for: Integration of Physiological, Transcriptomic, and Metabolomic Analyses Reveal Molecular Mechanisms of Salt Stress in Maclura tricuspidata
Source: Plants (Basel). 2024 Jan 29;13(3):397. doi: 10.3390/plants13030397 (PMC10857159; doi:10.3390/plants13030397)
Supplement: Supplementary file 1 [file plants-13-00397-s001.zip › plants-2816475-supplementary/Supplementary Table S2.xlsx]

## Sheet: Sheet1
Information of metabolites involved in metabolic pathways
Pathway	Pathway ID	KEGG ID	differentially expressed genes or metabolites	description
Metabolic pathways	ko01100	C00026	Com_66_pos(L-Tryptophan)	alpha-Ketoglutaric acid
		C00042	Com_28_neg(-)	Ethylenesuccinic acid
		C00049	Com_782_neg(2-Furoic acid)	L-Asp
		C00065	Com_758_neg(2,5-Dihydroxybenzaldehyde)	Serine
		C00073	Com_1730_pos(Indole)	L-2-Amino-4methylthiobutyric acid
		C00078	Com_2527_pos(-)	(S)-alpha-Amino-beta-(3-indolyl)-propionic acid
		C00103	Com_605_neg(3-Isopropylmalic acid)	D-Glucose alpha-1-phosphate
		C00109	Com_339_neg(D-Glucono-1,5-lactone)	alpha-Ketobutyrate
		C00122	Com_706_neg(Glucose 1-phosphate)	trans-Butenedioic acid
		C00147	Com_196_pos(Betaine)	6-Aminopurine
		C00198	Com_30_neg(7-Methylxanthine)	Gluconolactone
		C00315	Com_448_pos(D-(-)-Aspartic acid)	N-(3-Aminopropyl)-1,4-butane-diamine
		C00402	Unigene0058490(HSK)	D-Aspartic acid
		C00417	Com_558_neg(Naringenin)	cis-Aconitic acid
		C00463	Com_561_pos(Adenine)	2,3-Benzopyrrole
		C00509	Com_93_neg(Galactonic acid)	(-)-(2S)-Naringenin
		C00719	Unigene0058238(TAR2)	Trimethylammonioacetate
		C00780	Com_1053_pos(Spermidine)	Enteramine
		C00818	Com_278_pos(L-Cystathionine)	Glucarate
		C00880	Com_590_pos(-)	D-Galactonic acid
		C01384	Com_617_neg(Taxifolin)	cis-Butenedioic acid
		C01477	Com_75_neg(D-Saccharic acid)	5,7,4'-Trihydroxyflavone
		C01546	Com_3719_neg(L-Serine)	Pyromucic acid
		C01617	Com_1708_neg(Threonic acid)	trans-Dihydroquercetin
		C01620	Com_489_neg(2-Oxobutyric acid)	(2R,3S)-2,3,4-Trihydroxybutanoic acid
		C01620	Com_47_neg(Succinic acid)	(2R,3S)-2,3,4-Trihydroxybutanoic acid
		C02291	Com_2936_pos(L-(-)-Methionine)	L-Cystathionine
		C04411	Com_257_neg(Apigenin)	2-D-threo-Hydroxy-3-carboxy-isocaproate
		C05585	Com_345_neg(L-Threonic acid)	2,5-Dihydroxybenzaldehyde
		C05625	Com_1058_neg(cis-Aconitic acid)	Phytomelin
		C16353	Com_262_neg(Rutin)	7-Methylxanthine
		K00002	Unigene0025454(INV*DC4)	alcohol dehydrogenase (NADP+)
		K00031	Unigene0020531(SMO1-1)	isocitrate dehydrogenase
		K00033	Unigene0054932(GLCAK1)	6-phosphogluconate dehydrogenase
		K00058	Unigene0046195(At4g19900)	D-3-phosphoglycerate dehydrogenase
		K00059	Unigene0046313(PLC6)	3-oxoacyl-
		K00083	Unigene0040180(tal)	cinnamyl-alcohol dehydrogenase
		K00122	Unigene0015344(EP3)	formate dehydrogenase
		K00128	Unigene0042997(CWINV1)	aldehyde dehydrogenase (NAD+)
		K00128	Unigene0044521(surE)	aldehyde dehydrogenase (NAD+)
		K00128	Unigene0004044(BGLU17)	aldehyde dehydrogenase (NAD+)
		K00130	Unigene0029211(ELI5)	betaine-aldehyde dehydrogenase
		K00140	Unigene0053171(GATC)	malonate-semialdehyde dehydrogenase (acetylating) / methylmalonate-semialdehyde dehydrogenase
		K00166	Unigene0020147(PRS1)	2-oxoisovalerate dehydrogenase E1 component alpha subunit
		K00167	Unigene0016485(RFS2)	2-oxoisovalerate dehydrogenase E1 component beta subunit
		K00218	Unigene0040323(CAD9)	protochlorophyllide reductase
		K00222	Unigene0013633(GL1-9)	Delta14-sterol reductase
		K00227	Unigene0057870(THA1)	Delta7-sterol 5-desaturase
		K00232	Unigene0052099(GDCST)	acyl-CoA oxidase
		K00235	Unigene0031432(CFBP1)	succinate dehydrogenase (ubiquinone) iron-sulfur subunit
		K00253	Unigene0022838(KCS11)	isovaleryl-CoA dehydrogenase
		K00264	Unigene0055445(At3g26115)	glutamate synthase (NADPH/NADH)
		K00276	Unigene0022633(KCS12)	primary-amine oxidase
		K00276	Unigene0028522(ICME)	primary-amine oxidase
		K00276	Unigene0050593(UGT74B1)	primary-amine oxidase
		K00294	Unigene0014790(LE)	1-pyrroline-5-carboxylate dehydrogenase
		K00306	Unigene0049514(SHM4)	sarcosine oxidase / L-pipecolate oxidase
		K00366	Unigene0050072(SPMS)	ferredoxin-nitrite reductase
		K00382	Unigene0052008(SAMDC)	dihydrolipoamide dehydrogenase
		K00413	Unigene0045119(MDL1)	ubiquinol-cytochrome c reductase cytochrome c1 subunit
		K00422	Unigene0018024(TRANS11)	polyphenol oxidase
		K00422	Unigene0008451(AMY3)	polyphenol oxidase
		K00422	Unigene0013312(SRT2)	polyphenol oxidase
		K00422	Unigene0042347(PFK4)	polyphenol oxidase
		K00430	Unigene0038902(AGAL3)	peroxidase
		K00430	Unigene0018929(PLSC)	peroxidase
		K00430	Unigene0025180(ASN1)	peroxidase
		K00430	Unigene0014917(TPS6)	peroxidase
		K00430	Unigene0040073(PSBP)	peroxidase
		K00432	Unigene0040493(AFRR)	glutathione peroxidase
		K00432	Unigene0048218(mt-co3)	glutathione peroxidase
		K00434	Unigene0027736(LPAT4)	L-ascorbate peroxidase
		K00451	Unigene0019886(psaB)	homogentisate 1,2-dioxygenase
		K00454	Unigene0056697(4CL3)	lipoxygenase
		K00457	Unigene0041025(Dctpp1)	4-hydroxyphenylpyruvate dioxygenase
		K00469	Unigene0013504(psaA)	inositol oxygenase
		K00487	Unigene0051230(ALDH7B4)	trans-cinnamate 4-monooxygenase
		K00487	Unigene0042664(PPO)	trans-cinnamate 4-monooxygenase
		K00511	Unigene0040552(PORA)	squalene monooxygenase
		K00511	Unigene0044422(AOC)	squalene monooxygenase
		K00547	Unigene0013556(AS1)	homocysteine S-methyltransferase
		K00547	Unigene0008622(PPO)	homocysteine S-methyltransferase
		K00558	Unigene0046366(TPS7)	DNA (cytosine-5)-methyltransferase 1
		K00558	Unigene0010374(EMB1187)	DNA (cytosine-5)-methyltransferase 1
		K00588	Unigene0048867(GAPB)	caffeoyl-CoA O-methyltransferase
		K00600	Unigene0053404(PNSL2)	glycine hydroxymethyltransferase
		K00600	Unigene0049304(GAD4)	glycine hydroxymethyltransferase
		K00605	Unigene0051795(HPT2)	aminomethyltransferase
		K00609	Unigene0048451(FAB1B)	aspartate carbamoyltransferase catalytic subunit
		K00615	Unigene0036174(PKP1)	transketolase
		K00616	Unigene0040111(PER12)	transaldolase
		K00640	Unigene0016762(RPL1)	serine O-acetyltransferase
		K00660	Unigene0014012(FBA2)	chalcone synthase
		K00660	Unigene0051420(ND2)	chalcone synthase
		K00660	Unigene0001178(CHS1)	chalcone synthase
		K00660	Unigene0008826(HMT3)	chalcone synthase
		K00660	Unigene0009316(CCD4)	chalcone synthase
		K00660	Unigene0033929(UXS6)	chalcone synthase
		K00660	Unigene0021108(At5g53970)	chalcone synthase
		K00660	Unigene0000588(CHS1)	chalcone synthase
		K00660	Unigene0007445(GAPA)	chalcone synthase
		K00679	Unigene0020295(At5g09300)	phospholipid:diacylglycerol acyltransferase
		K00688	Unigene0000705(PHO1)	glycogen phosphorylase
		K00695	Unigene0016125(HPR3)	sucrose synthase
		K00696	Unigene0003603(SPS2)	sucrose-phosphate synthase
		K00696	Unigene0056783(LFNR1)	sucrose-phosphate synthase
		K00696	Unigene0054548(BAM3)	sucrose-phosphate synthase
		K00737	Unigene0029767(ALDH10A8)	beta-1,4-mannosyl-glycoprotein beta-1,4-N-acetylglucosaminyltransferase
		K00737	Unigene0023514(GST3)	beta-1,4-mannosyl-glycoprotein beta-1,4-N-acetylglucosaminyltransferase
		K00753	Unigene0033823(GDCSH)	glycoprotein 3-alpha-L-fucosyltransferase
		K00759	Unigene0048338(Gpx3)	adenine phosphoribosyltransferase
		K00763	Unigene0037093(NLP3)	nicotinate phosphoribosyltransferase
		K00770	Unigene0011937(DGK5)	1,4-beta-D-xylan synthase
		K00797	Unigene0049720(PME54)	spermidine synthase
		K00799	Unigene0008602(CM2)	glutathione S-transferase
		K00799	Unigene0002906(GSTF11)	glutathione S-transferase
		K00799	Unigene0029943(CAT2)	glutathione S-transferase
		K00799	Unigene0040895(SQE1)	glutathione S-transferase
		K00799	Unigene0012067(CSLD5)	glutathione S-transferase
		K00799	Unigene0051785(OPR1)	glutathione S-transferase
		K00799	Unigene0022944(IVD)	glutathione S-transferase
		K00799	Unigene0023150(AOS3)	glutathione S-transferase
		K00799	Unigene0017131(TPS9)	glutathione S-transferase
		K00814	Unigene0030612(--)	alanine transaminase
		K00815	Unigene0005556(AMPD)	tyrosine aminotransferase
		K00815	Unigene0012947(--)	tyrosine aminotransferase
		K00815	Unigene0053102(ND1)	tyrosine aminotransferase
		K00815	Unigene0000711(At5g53970)	tyrosine aminotransferase
		K00815	Unigene0020623(AMY1.1)	tyrosine aminotransferase
		K00815	Unigene0012680(LACS1)	tyrosine aminotransferase
		K00820	Unigene0007578(CHS2)	glucosamine--fructose-6-phosphate aminotransferase (isomerizing)
		K00827	Unigene0052221(FLBR)	alanine-glyoxylate transaminase / (R)-3-amino-2-methylpropionate-pyruvate transaminase
		K00827	Unigene0041091(HPD)	alanine-glyoxylate transaminase / (R)-3-amino-2-methylpropionate-pyruvate transaminase
		K00844	Unigene0028534(DHNAT1)	hexokinase
		K00850	Unigene0043717(ALTA10)	6-phosphofructokinase 1
		K00850	Unigene0058047(LKR/SDH)	6-phosphofructokinase 1
		K00850	Unigene0041923(NCED6)	6-phosphofructokinase 1
		K00855	Unigene0054316(Os07g0190000)	phosphoribulokinase
		K00864	Unigene0033985(CHSJ)	glycerol kinase
		K00872	Unigene0058206(GS2)	homoserine kinase
		K00873	Unigene0021769(AGAL2)	pyruvate kinase
		K00873	Unigene0036024(AGPS1)	pyruvate kinase
		K00889	Unigene0052589(ATPC)	1-phosphatidylinositol-4-phosphate 5-kinase
		K00894	Unigene0010221(GSA)	ethanolamine kinase
		K00901	Unigene0040081(SDP1)	diacylglycerol kinase (ATP)
		K00901	Unigene0011553(At1g64390)	diacylglycerol kinase (ATP)
		K00921	Unigene0048225(LE)	1-phosphatidylinositol-3-phosphate 5-kinase
		K00927	Unigene0048613(CHLG)	phosphoglycerate kinase
		K00927	Unigene0019121(KCS19)	phosphoglycerate kinase
		K00930	Unigene0046555(At3g03980)	acetylglutamate kinase
		K00939	Unigene0032123(GIP)	adenylate kinase
		K00948	Unigene0019936(APY2)	ribose-phosphate pyrophosphokinase
		K00975	Unigene0034967(LHCA5)	glucose-1-phosphate adenylyltransferase
		K00975	Unigene0002632(AGPS2)	glucose-1-phosphate adenylyltransferase
		K00991	Unigene0022990(COMT1)	2-C-methyl-D-erythritol 4-phosphate cytidylyltransferase
		K01000	Unigene0017888(Gstm5)	phospho-N-acetylmuramoyl-pentapeptide-transferase
		K01051	Unigene0037751(PLDBETA1)	pectinesterase
		K01051	Unigene0031897(SDH2-2)	pectinesterase
		K01051	Unigene0008823(GSTU9)	pectinesterase
		K01051	Unigene0049451(PPL1)	pectinesterase
		K01054	Unigene0009192(LIP2)	acylglycerol lipase
		K01057	Unigene0057045(LOX3.1)	6-phosphogluconolactonase
		K01069	Unigene0012259(CYP710A11)	hydroxyacylglutathione hydrolase
		K01087	Unigene0040145(DGK1)	trehalose 6-phosphate phosphatase
		K01087	Unigene0044824(ALDH2B4)	trehalose 6-phosphate phosphatase
		K01087	Unigene0056464(LACS8)	trehalose 6-phosphate phosphatase
		K01087	Unigene0024174(AT1)	trehalose 6-phosphate phosphatase
		K01115	Unigene0010793(CYP86A22)	phospholipase D1/2
		K01115	Unigene0014001(ICS2)	phospholipase D1/2
		K01115	Unigene0037335(NAPRT1)	phospholipase D1/2
		K01176	Unigene0043787(BACOVA_02659)	alpha-amylase
		K01176	Unigene0007964(GFPT2)	alpha-amylase
		K01176	Unigene0020446(PDAT1)	alpha-amylase
		K01177	Unigene0057994(STE1)	beta-amylase
		K01177	Unigene0054377(At1g32060)	beta-amylase
		K01177	Unigene0052968(PIP5K2)	beta-amylase
		K01177	Unigene0032498(PME53)	beta-amylase
		K01179	Unigene0011166(CYP81Q32)	endoglucanase
		K01183	Unigene0003163(Chia)	chitinase
		K01183	Unigene0025935(APS2)	chitinase
		K01183	Unigene0015144(RFS5)	chitinase
		K01183	Unigene0003162(Chil3)	chitinase
		K01188	Unigene0050127(NIR1)	beta-glucosidase
		K01188	Unigene0021998(At4g24730)	beta-glucosidase
		K01188	Unigene0003948(BA13)	beta-glucosidase
		K01193	Unigene0042612(GLYR2)	beta-fructofuranosidase
		K01193	Unigene0024877(--)	beta-fructofuranosidase
		K01213	Unigene0022686(RPI3)	galacturan 1,4-alpha-galacturonidase
		K01259	Unigene0036043(COMT1)	proline iminopeptidase
		K01455	Unigene0006807(GLO4)	formamidase
		K01490	Unigene0005481(LHCB4.3)	AMP deaminase
		K01517	Unigene0021989(OsI_37456)	manganese-dependent ADP-ribose/CDP-alcohol diphosphatase
		K01535	Unigene0056227(ATPD)	H+-transporting ATPase
		K01557	Unigene0052460(AGT2)	acylpyruvate hydrolase
		K01568	Unigene0057567(WAXY)	pyruvate decarboxylase
		K01580	Unigene0049211(At2g01630)	glutamate decarboxylase
		K01580	Unigene0049183(ndhF)	glutamate decarboxylase
		K01593	Unigene0028744(TDC2)	aromatic-L-amino-acid decarboxylase
		K01593	Unigene0028677(tpi1b)	aromatic-L-amino-acid decarboxylase
		K01602	Unigene0016761(--)	ribulose-bisphosphate carboxylase small chain
		K01602	Unigene0038698(ROMT)	ribulose-bisphosphate carboxylase small chain
		K01611	Unigene0051792(APIC)	S-adenosylmethionine decarboxylase
		K01620	Unigene0057753(PDC2)	threonine aldolase
		K01623	Unigene0047158(CMT3)	fructose-bisphosphate aldolase, class I
		K01623	Unigene0006352(FATB)	fructose-bisphosphate aldolase, class I
		K01623	Unigene0054047(ACO3)	fructose-bisphosphate aldolase, class I
		K01623	Unigene0013994(FK)	fructose-bisphosphate aldolase, class I
		K01627	Unigene0011469(PLDDELTA)	2-dehydro-3-deoxyphosphooctonate aldolase (KDO 8-P synthase)
		K01662	Unigene0054156(FBA5)	1-deoxy-D-xylulose-5-phosphate synthase
		K01662	Unigene0045665(CYCL)	1-deoxy-D-xylulose-5-phosphate synthase
		K01673	Unigene0021559(CHS)	carbonic anhydrase
		K01673	Unigene0055595(GLT1)	carbonic anhydrase
		K01673	Unigene0025897(GSH1)	carbonic anhydrase
		K01674	Unigene0050101(HISN2)	carbonic anhydrase
		K01689	Unigene0027432(UFGT)	enolase
		K01696	Unigene0045875(At4g09760)	tryptophan synthase beta chain
		K01723	Unigene0023003(GSTL1)	hydroperoxide dehydratase
		K01724	Unigene0014232(CHS1)	4a-hydroxytetrahydrobiopterin dehydratase
		K01728	Unigene0041623(At1g66250)	pectate lyase
		K01728	Unigene0055790(AGAL1)	pectate lyase
		K01728	Unigene0038393(MCCA)	pectate lyase
		K01733	Unigene0056372(EMB3004)	threonine synthase
		K01738	Unigene0049049(At1g56190)	cysteine synthase A
		K01754	Unigene0027856(APX2)	threonine dehydratase
		K01761	Unigene0006959(fmdA)	methionine-gamma-lyase
		K01772	Unigene0051639(CHS1)	ferrochelatase
		K01772	Unigene0024210(CHIT1B)	ferrochelatase
		K01784	Unigene0054121(GPAT8)	UDP-glucose 4-epimerase
		K01803	Unigene0028606(At1g31672)	triosephosphate isomerase (TIM)
		K01805	Unigene0045494(TPPF)	xylose isomerase
		K01807	Unigene0022465(atpB)	ribose 5-phosphate isomerase A
		K01845	Unigene0010097(HPT2)	glutamate-1-semialdehyde 2,1-aminomutase
		K01850	Unigene0008230(SETH3)	chorismate mutase
		K01853	Unigene0053083(BAM2)	cycloartenol synthase
		K01858	Unigene0055395(MCCB)	myo-inositol-1-phosphate synthase
		K01859	Unigene0012040(LCAT3)	chalcone isomerase
		K01897	Unigene0033898(FUT11)	long-chain acyl-CoA synthetase
		K01897	Unigene0019959(HGO)	long-chain acyl-CoA synthetase
		K01897	Unigene0056235(PMA4)	long-chain acyl-CoA synthetase
		K01897	Unigene0000827(LACS2)	long-chain acyl-CoA synthetase
		K01897	Unigene0012494(GOLS1)	long-chain acyl-CoA synthetase
		K01897	Unigene0017905(COR2)	long-chain acyl-CoA synthetase
		K01904	Unigene0052493(surE)	4-coumarate--CoA ligase
		K01904	Unigene0056577(TPPJ)	4-coumarate--CoA ligase
		K01915	Unigene0058051(PFK3)	glutamine synthetase
		K01915	Unigene0058196(TPS11)	glutamine synthetase
		K01919	Unigene0025736(CYP75B2)	glutamate--cysteine ligase
		K01937	Unigene0005213(atpA)	CTP synthase
		K01953	Unigene0024697(HEMH)	asparagine synthase (glutamine-hydrolysing)
		K01968	Unigene0037827(CAB6A)	3-methylcrotonyl-CoA carboxylase alpha subunit
		K01969	Unigene0055093(PGD2)	3-methylcrotonyl-CoA carboxylase beta subunit
		K01988	Unigene0046115(TSB)	lactosylceramide 4-alpha-galactosyltransferase
		K02109	Unigene0041543(At3g08860)	F-type H+-transporting ATPase subunit b
		K02111	Unigene0004352(ALDH3F1)	F-type H+-transporting ATPase subunit alpha
		K02112	Unigene0022114(BGLU12)	F-type H+-transporting ATPase subunit beta
		K02113	Unigene0055807(At3g53190)	F-type H+-transporting ATPase subunit delta
		K02115	Unigene0052490(FAHD1)	F-type H+-transporting ATPase subunit gamma
		K02126	Unigene0001406(ATP6)	F-type H+-transporting ATPase subunit a
		K02256	Unigene0007448(CSE)	cytochrome c oxidase subunit 1
		K02256	Unigene0022824(plaa2)	cytochrome c oxidase subunit 1
		K02261	Unigene0016678(SUS7)	cytochrome c oxidase subunit 2
		K02262	Unigene0047182(NAGK)	cytochrome c oxidase subunit 3
		K02434	Unigene0038551(At1g67750)	aspartyl-tRNA(Asn)/glutamyl-tRNA(Gln) amidotransferase subunit B
		K02435	Unigene0053143(GgCAS1)	aspartyl-tRNA(Asn)/glutamyl-tRNA(Gln) amidotransferase subunit C
		K02437	Unigene0033768(TPS1)	glycine cleavage system H protein
		K02492	Unigene0006670(psbB)	glutamyl-tRNA reductase
		K02552	Unigene0013665(CFBP1)	menaquinone-specific isochorismate synthase
		K02636	Unigene0037554(NCED1)	cytochrome b6-f complex iron-sulfur subunit
		K02639	Unigene0041049(HSP26-A)	ferredoxin
		K02639	Unigene0028635(HXK4)	ferredoxin
		K02641	Unigene0056627(PED1)	ferredoxin--NADP+ reductase
		K02689	Unigene0013191(TPS9)	photosystem I P700 chlorophyll a apoprotein A1
		K02690	Unigene0019399(PER12)	photosystem I P700 chlorophyll a apoprotein A2
		K02698	Unigene0026285(SE2)	photosystem I subunit X
		K02699	Unigene0039261(PER51)	photosystem I subunit XI
		K02704	Unigene0006354(FATB)	photosystem II CP47 chlorophyll apoprotein
		K02705	Unigene0005538(ctps)	photosystem II CP43 chlorophyll apoprotein
		K02717	Unigene0049303(GAD4)	photosystem II oxygen-evolving enhancer protein 2
		K02717	Unigene0039445(GGR)	photosystem II oxygen-evolving enhancer protein 2
		K03146	Unigene0050163(BGLU11)	thiamine thiazole synthase
		K03147	Unigene0050136(ACA1)	phosphomethylpyrimidine synthase
		K03405	Unigene0052311(Acx)	magnesium chelatase subunit I
		K03635	Unigene0003547(MOCS2)	molybdopterin synthase catalytic subunit
		K03689	Unigene0037806(PECS-1.1)	cytochrome b6-f complex subunit 8
		K03781	Unigene0029333(At4g36750)	catalase
		K03787	Unigene0044384(BGLU18)	5'-nucleotidase
		K03787	Unigene0052467(CHLI)	5'-nucleotidase
		K03809	Unigene0029120(DVR)	NAD(P)H dehydrogenase (quinone)
		K03841	Unigene0013580(HMT-2)	fructose-1,6-bisphosphatase I
		K03841	Unigene0030377(ACO3)	fructose-1,6-bisphosphatase I
		K03861	Unigene0057610(ATXR5)	phosphatidylinositol glycan, class P
		K03878	Unigene0053007(--)	NADH-ubiquinone oxidoreductase chain 1
		K03879	Unigene0051152(MMT1)	NADH-ubiquinone oxidoreductase chain 2
		K03879	Unigene0016745(BCDH)	NADH-ubiquinone oxidoreductase chain 2
		K03880	Unigene0045876(At1g74320)	NADH-ubiquinone oxidoreductase chain 3
		K03942	Unigene0030376(ACO3)	NADH dehydrogenase (ubiquinone) flavoprotein 1
		K04040	Unigene0048480(APT3)	chlorophyll synthase
		K04124	Unigene0047195(Aldoa)	gibberellin 3-beta-dioxygenase
		K04124	Unigene0014711(CA2)	gibberellin 3-beta-dioxygenase
		K04124	Unigene0006838(HEMA2)	gibberellin 3-beta-dioxygenase
		K04713	Unigene0013574(MIOX1)	sphinganine C4-monooxygenase
		K05275	Unigene0055815(GPAT3)	pyridoxine 4-dehydrogenase
		K05280	Unigene0041689(ATPG)	flavonoid 3'-monooxygenase
		K05280	Unigene0025601(PER20)	flavonoid 3'-monooxygenase
		K05282	Unigene0054885(SPS1)	gibberellin 20-oxidase
		K05282	Unigene0025646(AKR4C9)	gibberellin 20-oxidase
		K05298	Unigene0048516(PYRB3)	glyceraldehyde-3-phosphate dehydrogenase (NADP+) (phosphorylating)
		K05298	Unigene0007244(CUT1)	glyceraldehyde-3-phosphate dehydrogenase (NADP+) (phosphorylating)
		K05349	Unigene0003524(BACOVA_02659)	beta-glucosidase
		K05349	Unigene0043149(CYP73A12)	beta-glucosidase
		K05350	Unigene0043916(PFK2)	beta-glucosidase
		K05359	Unigene0057145(PGL1)	arogenate/prephenate dehydratase
		K05396	Unigene0055302(PPRD2)	D-cysteine desulfhydrase
		K05575	Unigene0001202(ndhD)	NAD(P)H-quinone oxidoreductase subunit 4
		K05577	Unigene0049112(CCOAOMT1)	NAD(P)H-quinone oxidoreductase subunit 5
		K05582	Unigene0023025(ISPD)	NAD(P)H-quinone oxidoreductase subunit K
		K05857	Unigene0046202(HPT2)	phosphatidylinositol phospholipase C, delta
		K05857	Unigene0026515(SNAT2)	phosphatidylinositol phospholipase C, delta
		K05857	Unigene0026602(PSAK)	phosphatidylinositol phospholipase C, delta
		K05894	Unigene0051695(At1g77330)	12-oxophytodienoic acid reductase
		K05894	Unigene0051715(Os05g0361200)	12-oxophytodienoic acid reductase
		K05933	Unigene0051486(CYP73A16)	aminocyclopropanecarboxylate oxidase
		K05933	Unigene0030170(--)	aminocyclopropanecarboxylate oxidase
		K05933	Unigene0030305(PARC)	aminocyclopropanecarboxylate oxidase
		K05933	Unigene0053415(--)	aminocyclopropanecarboxylate oxidase
		K05953	Unigene0015201(GPAT3)	nicotianamine synthase
		K06041	Unigene0007669(mt:CoI)	arabinose-5-phosphate isomerase
		K06215	Unigene0010139(NCED2)	pyridoxal 5'-phosphate synthase pdxS subunit
		K06444	Unigene0036856(4CLL5)	lycopene epsilon-cyclase
		K06617	Unigene0016124(HPR3)	raffinose synthase
		K06617	Unigene0057851(At1g61280)	raffinose synthase
		K06617	Unigene0015071(ALDH12A1)	raffinose synthase
		K07253	Unigene0026874(PLC6)	phenylpyruvate tautomerase
		K07407	Unigene0021313(NYC1)	alpha-galactosidase
		K07407	Unigene0038729(RBCS)	alpha-galactosidase
		K07407	Unigene0055540(INPS1)	alpha-galactosidase
		K07513	Unigene0056532(TS1)	acetyl-CoA acyltransferase 1
		K08232	Unigene0040319(TPPD)	monodehydroascorbate reductase (NADH)
		K08247	Unigene0050959(maoI)	methionine S-methyltransferase
		K08248	Unigene0003577(MDL4)	(R)-mandelonitrile lyase
		K08248	Unigene0001671(MDL2)	(R)-mandelonitrile lyase
		K08248	Unigene0002345(MDL3)	(R)-mandelonitrile lyase
		K08248	Unigene0018455(PPO)	(R)-mandelonitrile lyase
		K08248	Unigene0044593(SQE1)	(R)-mandelonitrile lyase
		K08678	Unigene0033881(BCE2)	UDP-glucuronate decarboxylase
		K08679	Unigene0021858(BCA1)	UDP-glucuronate 4-epimerase
		K08901	Unigene0053152(NAAT1)	photosystem II oxygen-evolving enhancer protein 3
		K08901	Unigene0009399(CHS2)	photosystem II oxygen-evolving enhancer protein 3
		K08903	Unigene0014080(PLDDELTA)	photosystem II 13kDa protein
		K08906	Unigene0057114(SPS4)	cytochrome c6
		K08907	Unigene0037802(petC)	light-harvesting complex I chlorophyll a/b binding protein 1
		K08908	Unigene0020250(AAE16)	light-harvesting complex I chlorophyll a/b binding protein 2
		K08911	Unigene0034397(GLPK)	light-harvesting complex I chlorophyll a/b binding protein 5
		K08913	Unigene0010234(PDX12)	light-harvesting complex II chlorophyll a/b binding protein 2
		K08914	Unigene0027498(ENO3)	light-harvesting complex II chlorophyll a/b binding protein 3
		K08915	Unigene0004821(CHI2)	light-harvesting complex II chlorophyll a/b binding protein 4
		K09590	Unigene0003908(COMT1)	brassinosteroid-6-oxidase 1
		K09699	Unigene0033769(TPS1)	2-oxoisovalerate dehydrogenase E2 component (dihydrolipoyl transacylase)
		K09753	Unigene0033965(LACS7)	cinnamoyl-CoA reductase
		K09754	Unigene0027810(LHCB3)	coumaroylquinate(coumaroylshikimate) 3'-monooxygenase
		K09832	Unigene0012148(HSP26-A)	sterol 22-desaturase
		K09840	Unigene0008939(CHSJ)	9-cis-epoxycarotenoid dioxygenase
		K09840	Unigene0041694(At1g67750)	9-cis-epoxycarotenoid dioxygenase
		K09840	Unigene0009920(CYP81E8)	9-cis-epoxycarotenoid dioxygenase
		K09840	Unigene0037171(CRTL-E-1)	9-cis-epoxycarotenoid dioxygenase
		K09841	Unigene0045667(XYLA)	xanthoxin dehydrogenase
		K09842	Unigene0000017(AAO2)	abscisic-aldehyde oxidase
		K10206	Unigene0024541(TPPD)	LL-diaminopimelate aminotransferase
		K10251	Unigene0034749(KCS1)	17beta-estradiol 17-dehydrogenase / very-long-chain 3-oxoacyl-CoA reductase
		K10525	Unigene0043992(AMY1.1)	allene oxide cyclase
		K10526	Unigene0036422(PIP)	OPC-8:0 CoA ligase 1
		K10527	Unigene0000814(AIM1)	enoyl-CoA hydratase/3-hydroxyacyl-CoA dehydrogenase
		K10534	Unigene0041753(CYP75B2)	nitrate reductase (NAD(P)H)
		K10775	Unigene0012637(GLX2-2)	phenylalanine ammonia-lyase
		K10781	Unigene0005709(GPAT6)	fatty acyl-ACP thioesterase B
		K10781	Unigene0005704(COMT1)	fatty acyl-ACP thioesterase B
		K10808	Unigene0018694(OMT2)	ribonucleoside-diphosphate reductase subunit M2
		K11414	Unigene0013118(SUR1)	NAD-dependent deacetylase sirtuin 4
		K11517	Unigene0006367(ALDP)	(S)-2-hydroxy-acid oxidase
		K11755	Unigene0049847(At2g24580)	phosphoribosyl-ATP pyrophosphohydrolase / phosphoribosyl-AMP cyclohydrolase
		K11820	Unigene0050347(THIC)	N-hydroxythioamide S-beta-glucosyltransferase
		K12345	Unigene0055074(GA20OX1)	3-oxo-5-alpha-steroid 4-dehydrogenase 3
		K12447	Unigene0050513(THI1)	UDP-sugar pyrophosphorylase
		K12447	Unigene0031558(ALAAT2)	UDP-sugar pyrophosphorylase
		K12450	Unigene0017181(APS1)	UDP-glucose 4,6-dehydratase
		K12501	Unigene0009804(KCS4)	homogentisate solanesyltransferase
		K12501	Unigene0052835(4CLL7)	homogentisate solanesyltransferase
		K12501	Unigene0001627(HPT2)	homogentisate solanesyltransferase
		K12501	Unigene0000900(HPT2)	homogentisate solanesyltransferase
		K12501	Unigene0046169(MT-ND3)	homogentisate solanesyltransferase
		K12501	Unigene0002132(--)	homogentisate solanesyltransferase
		K12501	Unigene0051786(OPR2)	homogentisate solanesyltransferase
		K12930	Unigene0026873(PLC2)	anthocyanidin 3-O-glucosyltransferase
		K13065	Unigene0023333(ndhK)	shikimate O-hydroxycinnamoyltransferase
		K13065	Unigene0023679(HST)	shikimate O-hydroxycinnamoyltransferase
		K13065	Unigene0032845(ak1)	shikimate O-hydroxycinnamoyltransferase
		K13065	Unigene0021992(GAE3)	shikimate O-hydroxycinnamoyltransferase
		K13065	Unigene0054317(CYP86A4)	shikimate O-hydroxycinnamoyltransferase
		K13066	Unigene0005583(psbC)	caffeic acid 3-O-methyltransferase
		K13066	Unigene0001262(COMT1)	caffeic acid 3-O-methyltransferase
		K13066	Unigene0003808(GGCT2	caffeic acid 3-O-methyltransferase
		K13066	Unigene0009382(--)	caffeic acid 3-O-methyltransferase
		K13066	Unigene0035024(KCR2)	caffeic acid 3-O-methyltransferase
		K13066	Unigene0022844(MT-CO1)	caffeic acid 3-O-methyltransferase
		K13066	2)	caffeic acid 3-O-methyltransferase
		K13260	Unigene0009704(PNSL3)	isoflavone 2'-hydroxylase
		K13260	Unigene0010516(CMT2)	isoflavone 2'-hydroxylase
		K13508	Unigene0053874(SHM7)	glycerol-3-phosphate acyltransferase
		K13508	Unigene0015081(PER19)	glycerol-3-phosphate acyltransferase
		K13508	Unigene0055796(BCA1)	glycerol-3-phosphate acyltransferase
		K13508	Unigene0005617(TAT)	glycerol-3-phosphate acyltransferase
		K13509	Unigene0018756(MDL1)	lysophosphatidate acyltransferase
		K13510	Unigene0001509(LPEAT2)	lysophosphatidylcholine acyltransferase / lyso-PAF acetyltransferase
		K13513	Unigene0027449(--)	lysocardiolipin and lysophospholipid acyltransferase
		K13566	Unigene0036794(TKL-2)	omega-amidase
		K13606	Unigene0021098(IDH1)	chlorophyll(ide) b reductase
		K13679	Unigene0057306(PETJ)	granule-bound starch synthase
		K13789	Unigene0039252(PGLP2)	geranylgeranyl diphosphate synthase, type II
		K13800	Unigene0002174(UMK2)	UMP-CMP kinase
		K13811	Unigene0017129(SAT1)	3'-phosphoadenosine 5'-phosphosulfate synthase
		K13811	Unigene0025787(GA20OX2)	3'-phosphoadenosine 5'-phosphosulfate synthase
		K13832	Unigene0056228(PLR1)	3-dehydroquinate dehydratase / shikimate dehydrogenase
		K14085	Unigene0051026(At5g58090)	aldehyde dehydrogenase family 7 member A1
		K14156	Unigene0045754(Os07g0190000)	choline/ethanolamine kinase
		K14156	Unigene0045758(ABA2)	choline/ethanolamine kinase
		K14157	Unigene0057891(RFS6)	alpha-aminoadipic semialdehyde synthase
		K14379	Unigene0033213(BAM1)	tartrate-resistant acid phosphatase type 5
		K14413	Unigene0015413(CHLN)	beta-1,3-galactosyltransferase
		K14423	Unigene0020308(LHCA6)	4,4-dimethyl-9beta,19-cyclopropylsterol-4alpha-methyl oxidase
		K14454	Unigene0022077(HST)	aspartate aminotransferase, cytoplasmic
		K14641	Unigene0019843(At1g56190)	apyrase
		K14674	Unigene0039648(PSAL)	TAG lipase / steryl ester hydrolase / phospholipase A2 / LPA acyltransferase
		K14759	Unigene0002239(PHYLLO)	isochorismate synthase / 2-succinyl-5-enolpyruvyl-6-hydroxy-3-cyclohexene-1-carboxylate synthase / 2-succinyl-6-hydroxy-2,4-cyclohexadiene-1-carboxylate synthase / O-succinylbenzoate synthase
		K14760	Unigene0014377(ATP1)	acyl-activating enzyme 14
		K15397	Unigene0022751(maoI)	3-ketoacyl-CoA synthase
		K15397	Unigene0034189(CCR1)	3-ketoacyl-CoA synthase
		K15397	Unigene0018925(TSO2)	3-ketoacyl-CoA synthase
		K15397	Unigene0009584(COMT)	3-ketoacyl-CoA synthase
		K15397	Unigene0022240(ASP3)	3-ketoacyl-CoA synthase
		K15397	Unigene0012754(PAL)	3-ketoacyl-CoA synthase
		K15397	Unigene0002445(FDH)	3-ketoacyl-CoA synthase
		K15397	Unigene0007080(GA3OX2)	3-ketoacyl-CoA synthase
		K15398	Unigene0054198(UGE1)	fatty acid omega-hydroxylase
		K15398	Unigene0010384(CAB-151)	fatty acid omega-hydroxylase
		K15746	Unigene0014360(PSB28)	beta-carotene 3-hydroxylase
		K15746	Unigene0004021(UDA1)	beta-carotene 3-hydroxylase
		K15889	Unigene0028087(CYP98A2)	prenylcysteine alpha-carboxyl methylesterase
		K15919	Unigene0015817(FDH1)	hydroxypyruvate reductase 2
		K15919	Unigene0015982(GALT1)	hydroxypyruvate reductase 2
		K16055	Unigene0014738(AAE14)	trehalose 6-phosphate synthase/phosphatase
		K16055	Unigene0033752(PAP17)	trehalose 6-phosphate synthase/phosphatase
		K16055	Unigene0017036(RBCS)	trehalose 6-phosphate synthase/phosphatase
		K16055	Unigene0012996(PYRP2)	trehalose 6-phosphate synthase/phosphatase
		K16055	Unigene0033600(HST)	trehalose 6-phosphate synthase/phosphatase
		K16055	Unigene0058049(BMY1)	trehalose 6-phosphate synthase/phosphatase
		K16055	Unigene0046255(PGDH3)	trehalose 6-phosphate synthase/phosphatase
		K16190	Unigene0054730(SBP2)	glucuronokinase
		K16903	Unigene0058202(GS2)	L-tryptophan---pyruvate aminotransferase
		K16904	Unigene0040583(GPX2)	dCTP diphosphatase
		K16904	Unigene0012817(At5g53970)	dCTP diphosphatase
		K17285	Unigene0054504(BAHD1)	selenium-binding protein 1
		K17839	Unigene0007199(MGL)	polyamine oxidase
		K17872	Unigene0000703(NDC1)	NADH:ubiquinone reductase (non-electrogenic)
		K18121	Unigene0042147(NIA)	glyoxylate/succinic semialdehyde reductase
		K18368	Unigene0007318(PAO2)	caffeoylshikimate esterase
		K18819	Unigene0012230(MAN7)	inositol 3-alpha-galactosyltransferase
		K18819	Unigene0002021(GOLS1)	inositol 3-alpha-galactosyltransferase
		K19073	Unigene0028704(AP1)	divinyl chlorophyllide a 8-vinyl-reductase
		K19222	Unigene0028466(OMR1)	1,4-dihydroxy-2-naphthoyl-CoA hydrolase
		K19269	Unigene0038820(CYP92C6)	phosphoglycolate phosphatase
		K19355	Unigene0012140(CHI)	mannan endo-1,4-beta-mannosidase
		K19891	Unigene0049125(OASA1)	glucan endo-1,3-beta-glucosidase 1/2/3
		K19891	Unigene0041131(FDX3)	glucan endo-1,3-beta-glucosidase 1/2/3
		K19893	Unigene0050698(AtMg00810)	glucan endo-1,3-beta-glucosidase 5/6
		K20547	Unigene0004294(CA2)	basic endochitinase B
		K20547	Unigene0023991(--)	basic endochitinase B
		K20547	Unigene0037985(petN)	basic endochitinase B
		K20547	Unigene0003909(COMT1)	basic endochitinase B
		K20623	Unigene0038705(GATB)	typhasterol/6-deoxotyphasterol 2alpha-hydroxylase
		K20772	Unigene0003311(ACS1)	1-aminocyclopropane-1-carboxylate synthase 1/2/6
		K22374	Unigene0017808(RHM1)	Unknown
		K22389	Unigene0011692(KDSA2)	Unknown
		K22450	Unigene0026191(BCA5)	Unknown
		K22588	Unigene0038527(UDA1)	Unknown
		K22588	Unigene0018098(LACS6)	Unknown
		K22596	Unigene0003736(GGCT21)	Unknown
		K22912	Unigene0012827(KCS11)	Unknown
		K23735	Unigene0008934(PME18)	Unknown
		K23790	Unigene0017625(GSTF8)	Unknown
		K24406	Unigene0057533(ADT1)	Unknown
