# Supplementary material for: Integration of Physiological, Transcriptomic, and Metabolomic Analyses Reveal Molecular Mechanisms of Salt Stress in Maclura tricuspidata
Source: Plants (Basel). 2024 Jan 29;13(3):397. doi: 10.3390/plants13030397 (PMC10857159; doi:10.3390/plants13030397)
Supplement: Supplementary file 1 [file plants-13-00397-s001.zip › plants-2816475-supplementary/Supplementary Table S3.xlsx]

## Sheet: Sheet1
Information of metabolites involved in glycine, serine and threonine metabolism
Pathway	Pathway ID	KEGG ID	differentially expressed genes or metabolites	description
Glycine, serine and threonine metabolism	ko00260
		C00049	Com_846_neg(L-Aspartic acid)	L-Asp
		C00065	Com_3719_neg(L-Serine)	Serine
		C00078	Com_66_pos(L-Tryptophan)	(S)-alpha-Amino-beta-(3-indolyl)-propionic acid
		C00109	Com_489_neg(2-Oxobutyric acid)	alpha-Ketobutyrate
		C00719	Com_196_pos(Betaine)	Trimethylammonioacetate
		C02291	Com_278_pos(L-Cystathionine)	L-Cystathionine
		K00058	Unigene0046255(PGDH3)	D-3-phosphoglycerate dehydrogenase
		K00130	Unigene0029767(ALDH10A8)	betaine-aldehyde dehydrogenase
		K00276	Unigene0022751(maoI)	primary-amine oxidase
		K00276	Unigene0028606(At1g31672)	primary-amine oxidase
		K00276	Unigene0050959(maoI)	primary-amine oxidase
		K00306	Unigene0049847(At2g24580)	sarcosine oxidase / L-pipecolate oxidase
		K00382	Unigene0052221(FLBR)	dihydrolipoamide dehydrogenase
		K00600	Unigene0049514(SHM4)	glycine hydroxymethyltransferase
		K00600	Unigene0053874(SHM7)	glycine hydroxymethyltransferase
		K00605	Unigene0052099(GDCST)	aminomethyltransferase
		K00827	Unigene0041543(At3g08860)	alanine-glyoxylate transaminase / (R)-3-amino-2-methylpropionate-pyruvate transaminase
		K00827	Unigene0052460(AGT2)	alanine-glyoxylate transaminase / (R)-3-amino-2-methylpropionate-pyruvate transaminase
		K00872	Unigene0058490(HSK)	homoserine kinase
		K01620	Unigene0057870(THA1)	threonine aldolase
		K01696	Unigene0046115(TSB)	tryptophan synthase beta chain
		K01733	Unigene0056532(TS1)	threonine synthase
		K01754	Unigene0028466(OMR1)	threonine dehydratase
		K02437	Unigene0033823(GDCSH)	glycine cleavage system H protein
		K14085	Unigene0051230(ALDH7B4)	aldehyde dehydrogenase family 7 member A1
		K15919	Unigene0016125(HPR3)	hydroxypyruvate reductase 2
		K15919	Unigene0016124(HPR3)	hydroxypyruvate reductase 2
