# Supplementary material for: Integration of Physiological, Transcriptomic, and Metabolomic Analyses Reveal Molecular Mechanisms of Salt Stress in Maclura tricuspidata
Source: Plants (Basel). 2024 Jan 29;13(3):397. doi: 10.3390/plants13030397 (PMC10857159; doi:10.3390/plants13030397)
Supplement: Supplementary file 1 [file plants-13-00397-s001.zip › plants-2816475-supplementary/Supplementary Table S4.xlsx]

## Sheet: Sheet1
	Primers used in qRT-PCR analyses
	Gene ID or name	Primer sequences (5' to 3')
	Ubiquitin-F	GCCGACTACAACATCCAGAAGG
	Ubiquitin-R	CCCAAAGCAGCGACAACAA
	Unigene0000711-F	GCCATTCGGTCATCCAAGTT
	Unigene0000711-R	TGGAAGATGGCGAGACAGGT
	Unigene0003511-F	AAGATGGGGTTGTGGGGTG
	Unigene0003511-R	CTTGCTATTGCCATTCCTTCC
	Unigene0008830-F	CTTCCGCTTGCTGAGATGATT
	Unigene0008830-R	GTGGGGAAAGTAAATACGCTGA
	Unigene0011546-F	ATGAAGAAGGATGTTCCCCAG
	Unigene0011546-R	AGTCTCCGTCAATTACCGCC
	Unigene0024833-F	ACGGCTTGATGTCTCTGTGAAT
	Unigene0024833-R	TCTCAAGACGGACGGCACT
	Unigene0039755-F	TACAACGTGCAATGGGCG
	Unigene0039755-R	CCACTAAGAAGATTGCGGAGAG
	Unigene0047956-F	TTTTGCCTGTTTATGTTCCCG
	Unigene0047956-R	AATGCTCTCCGCCCTGTTG
	Unigene0051639-F	TTGTTGGTACATCATCAGGCG
	Unigene0051639-R	AGATCACCCACTTGGTCTTTTG
	Unigene0052835-F	TGAACCCGAAAAGCGAGTC
	Unigene0052835-R	CCCAACGCCTTGATAGTGC
